# Supplementary material for: Hemispheric Asymmetries in Bipolar Disorder: A Systematic Review
Source: Medicina (Kaunas). 2026 Apr 20;62(4):792. doi: 10.3390/medicina62040792 (PMC13117769; doi:10.3390/medicina62040792)
Supplement: Supplementary file 1 [file medicina-62-00792-s001.zip]

Archive with 1 entries (1 files):
- medicina-4245469-supplementary.pdf
